# Supplementary material for: Tough, Stretchable, and Thermoresponsive Smart Hydrogels
Source: Gels. 2023 Aug 28;9(9):695. doi: 10.3390/gels9090695 (PMC10528277; doi:10.3390/gels9090695)
Supplement: Supplementary file 1 [file gels-09-00695-s001.zip]

Archive with 1 entries (1 files):
- gels-2507919-supplementary.pdf
